# Supplementary material for: Investigating the Link between Alpha-1 Antitrypsin and Human Neutrophil Elastase in Bronchoalveolar Lavage Fluid of COVID-19 Patients
Source: Curr Issues Mol Biol. 2022 May 10;44(5):2122–38. doi: 10.3390/cimb44050143 (PMC9164061; doi:10.3390/cimb44050143)
Supplement: Supplementary file 1 [file cimb-44-00143-s001.zip]

Archive with 1 entries (1 files):
- cimb-1711117-supplementary.pdf
